# Supplementary material for: Elucidation of TRIM25 ubiquitination targets involved in diverse cellular and antiviral processes
Source: PLoS Pathog. 2022 Sep 6;18(9):e1010743. doi: 10.1371/journal.ppat.1010743 (PMC9481182; doi:10.1371/journal.ppat.1010743)
Supplement: S1 Data — (XLSX) [file ppat.1010743.s001.xlsx]

## Sheet: Fig 7A
	Hours post-infection	TRIM25 KO epB WT -dox										TRIM25 KO epB WT +dox												TRIM25 KO epB R54P -dox											TRIM25 KO epB R54P +dox											293T control
	6	125	119	83	132	145	147	92	83	110	214	99	15	29	6	4	13	18	26	20	18	16	22	92	102	112	107	304	78	162	55	72	152	64	60	87	72	102	58	56	92	75	93	84	71	46	60	78	14
	12	511	942	492	661	1934	983	776	501	465	385	1720	91	98	29	14	38	25	65	62	141	30	10	706	491	439	713	1489	843	1196	1097	588	458	1399	879	738	919	819	750	1496	1569	488	889	1494	1183	369	248	318	177
	24	4580	10723	9393	28204	4961	11321	5437	2941	7787	5415	2418	153	464	64	12	87	355	306	401	266	11	40	607	12601	16714	5652	25406	30899	11113	5184	9663	9711	6644	31341	20411	132003	19865	36517	25349	19490	16495	11407	12813	11194	2563	2592	4166	1243
	32	18417	14764	44348	13433	10874	66196	16815	29545	30289	29310	46637	7	1102	749	400	18	1353	86	175	825	7	1784	14069	15728	25340	23280	35221	45492	27941	22610	9630	23220	43688	142211	36564	125550	124805	119065	31581	140622	79306	77215	461229	94048	4796	5160	1296	1710
	40	24587	9400	45398	28984	47092	54966	45155	18614	103320	44465	186078	332	12	41	26	3412	15	12	7	3406	4412	6	39965	49292	54546	41930	47588	58912	43577	79404	48820	28473	26700	661915	233724	2746735	350881	499540	739678	86537	214471	299082	519000	440132	1426	1148	2969	4137
Within each row, compare columns (simple effects within rows)
Number of families	5
Number of comparisons per family	6
Alpha	0.05
Dunnett's multiple comparisons test	Mean Diff.	95.00% CI of diff.	Below threshold?	Summary	Adjusted P Value
Row 1
TRIM25 KO epB WT -dox vs. 293T control	84.18	-148614 to 148782	No	ns	>0.9999
TRIM25 KO epB WT -dox vs. TRIM25 KO (clone #8) 293T	-5.364	-148703 to 148693	No	ns	>0.9999
TRIM25 KO epB WT -dox vs. TRIM25 KO epB WT +dox	105.6	-148592 to 148804	No	ns	>0.9999
TRIM25 KO epB WT -dox vs. TRIM25 KO epB R54P -dox	4.455	-148694 to 148702	No	ns	>0.9999
TRIM25 KO epB WT -dox vs. TRIM25 KO epB R54P +dox	45.36	-148653 to 148743	No	ns	>0.9999
TRIM25 KO epB WT -dox vs. ZAP KO (clone #89) 293T	38.55	-148659 to 148737	No	ns	>0.9999
Row 2
TRIM25 KO epB WT -dox vs. 293T control	578.9	-148119 to 149277	No	ns	>0.9999
TRIM25 KO epB WT -dox vs. TRIM25 KO (clone #8) 293T	20.73	-148677 to 148719	No	ns	>0.9999
TRIM25 KO epB WT -dox vs. TRIM25 KO epB WT +dox	797	-147901 to 149495	No	ns	>0.9999
TRIM25 KO epB WT -dox vs. TRIM25 KO epB R54P -dox	-4.455	-148702 to 148694	No	ns	>0.9999
TRIM25 KO epB WT -dox vs. TRIM25 KO epB R54P +dox	-168.5	-148867 to 148529	No	ns	>0.9999
TRIM25 KO epB WT -dox vs. ZAP KO (clone #89) 293T	128.9	-148569 to 148827	No	ns	>0.9999
Row 3
TRIM25 KO epB WT -dox vs. 293T control	6524	-142174 to 155222	No	ns	0.9999
TRIM25 KO epB WT -dox vs. TRIM25 KO (clone #8) 293T	-2087	-150785 to 146611	No	ns	>0.9999
TRIM25 KO epB WT -dox vs. TRIM25 KO epB WT +dox	8275	-140423 to 156973	No	ns	0.9998
TRIM25 KO epB WT -dox vs. TRIM25 KO epB R54P -dox	-3729	-152427 to 144969	No	ns	>0.9999
TRIM25 KO epB WT -dox vs. TRIM25 KO epB R54P +dox	-22155	-170853 to 126543	No	ns	0.9977
TRIM25 KO epB WT -dox vs. ZAP KO (clone #89) 293T	-9738	-158436 to 138960	No	ns	0.9997
Row 4
TRIM25 KO epB WT -dox vs. 293T control	24393	-124305 to 173091	No	ns	0.996
TRIM25 KO epB WT -dox vs. TRIM25 KO (clone #8) 293T	-399.7	-149098 to 148298	No	ns	>0.9999
TRIM25 KO epB WT -dox vs. TRIM25 KO epB WT +dox	28557	-120141 to 177255	No	ns	0.9925
TRIM25 KO epB WT -dox vs. TRIM25 KO epB R54P -dox	3128	-145570 to 151826	No	ns	>0.9999
TRIM25 KO epB WT -dox vs. TRIM25 KO epB R54P +dox	-101052	-249750 to 47646	No	ns	0.3094
TRIM25 KO epB WT -dox vs. ZAP KO (clone #89) 293T	-59292	-207990 to 89406	No	ns	0.8037
Row 5
TRIM25 KO epB WT -dox vs. 293T control	50696	-98002 to 199394	No	ns	0.8888
TRIM25 KO epB WT -dox vs. TRIM25 KO (clone #8) 293T	17817	-130881 to 166515	No	ns	0.9995
TRIM25 KO epB WT -dox vs. TRIM25 KO epB WT +dox	54216	-94482 to 202914	No	ns	0.8567
TRIM25 KO epB WT -dox vs. TRIM25 KO epB R54P -dox	8077	-140621 to 156775	No	ns	0.9998
TRIM25 KO epB WT -dox vs. TRIM25 KO epB R54P +dox	-562149	-710847 to -413451	Yes	****	<0.0001
TRIM25 KO epB WT -dox vs. ZAP KO (clone #89) 293T	-306349	-455047 to -157651	Yes	****	<0.0001
Test details	Mean 1	Mean 2	Mean Diff.	SE of diff.	N1	N2	q	DF
Row 1
TRIM25 KO epB WT -dox vs. 293T control	122.6	38.45	84.18	57654	11	11	0.00146	350
TRIM25 KO epB WT -dox vs. TRIM25 KO (clone #8) 293T	122.6	128	-5.364	57654	11	11	9.303e-05	350
TRIM25 KO epB WT -dox vs. TRIM25 KO epB WT +dox	122.6	17	105.6	57654	11	11	0.001832	350
TRIM25 KO epB WT -dox vs. TRIM25 KO epB R54P -dox	122.6	118.2	4.455	57654	11	11	7.726e-05	350
TRIM25 KO epB WT -dox vs. TRIM25 KO epB R54P +dox	122.6	77.27	45.36	57654	11	11	0.0007868	350
TRIM25 KO epB WT -dox vs. ZAP KO (clone #89) 293T	122.6	84.09	38.55	57654	11	11	0.0006686	350
Row 2
TRIM25 KO epB WT -dox vs. 293T control	851.8	272.9	578.9	57654	11	11	0.01004	350
TRIM25 KO epB WT -dox vs. TRIM25 KO (clone #8) 293T	851.8	831.1	20.73	57654	11	11	0.0003595	350
TRIM25 KO epB WT -dox vs. TRIM25 KO epB WT +dox	851.8	54.82	797	57654	11	11	0.01382	350
TRIM25 KO epB WT -dox vs. TRIM25 KO epB R54P -dox	851.8	856.3	-4.455	57654	11	11	7.726e-05	350
TRIM25 KO epB WT -dox vs. TRIM25 KO epB R54P +dox	851.8	1020	-168.5	57654	11	11	0.002923	350
TRIM25 KO epB WT -dox vs. ZAP KO (clone #89) 293T	851.8	722.9	128.9	57654	11	11	0.002236	350
Row 3
TRIM25 KO epB WT -dox vs. 293T control	8471	1947	6524	57654	11	11	0.1132	350
TRIM25 KO epB WT -dox vs. TRIM25 KO (clone #8) 293T	8471	10558	-2087	57654	11	11	0.0362	350
TRIM25 KO epB WT -dox vs. TRIM25 KO epB WT +dox	8471	196.3	8275	57654	11	11	0.1435	350
TRIM25 KO epB WT -dox vs. TRIM25 KO epB R54P -dox	8471	12199	-3729	57654	11	11	0.06467	350
TRIM25 KO epB WT -dox vs. TRIM25 KO epB R54P +dox	8471	30626	-22155	57654	11	11	0.3843	350
TRIM25 KO epB WT -dox vs. ZAP KO (clone #89) 293T	8471	18209	-9738	57654	11	11	0.1689	350
Row 4
TRIM25 KO epB WT -dox vs. 293T control	29148	4755	24393	57654	11	11	0.4231	350
TRIM25 KO epB WT -dox vs. TRIM25 KO (clone #8) 293T	29148	29548	-399.7	57654	11	11	0.006933	350
TRIM25 KO epB WT -dox vs. TRIM25 KO epB WT +dox	29148	591.5	28557	57654	11	11	0.4953	350
TRIM25 KO epB WT -dox vs. TRIM25 KO epB R54P -dox	29148	26020	3128	57654	11	11	0.05426	350
TRIM25 KO epB WT -dox vs. TRIM25 KO epB R54P +dox	29148	130200	-101052	57654	11	11	1.753	350
TRIM25 KO epB WT -dox vs. ZAP KO (clone #89) 293T	29148	88440	-59292	57654	11	11	1.028	350
Row 5
TRIM25 KO epB WT -dox vs. 293T control	55278	4582	50696	57654	11	11	0.8793	350
TRIM25 KO epB WT -dox vs. TRIM25 KO (clone #8) 293T	55278	37461	17817	57654	11	11	0.309	350
TRIM25 KO epB WT -dox vs. TRIM25 KO epB WT +dox	55278	1062	54216	57654	11	11	0.9404	350
TRIM25 KO epB WT -dox vs. TRIM25 KO epB R54P -dox	55278	47201	8077	57654	11	11	0.1401	350
TRIM25 KO epB WT -dox vs. TRIM25 KO epB R54P +dox	55278	617427	-562149	57654	11	11	9.75	350
TRIM25 KO epB WT -dox vs. ZAP KO (clone #89) 293T	55278	361628	-306349	57654	11	11	5.314	350
[truncated: 29 more columns]

## Sheet: Fig 7B
	Hours post-infection	TRIM25 KO 293T epB WT -dox			TRIM25 KO 293T epB WT +dox			TRIM25 KO 293T epB R54P -dox			TRIM25 KO 293T epB R54P +dox
	6	8000	14500	19500	4500	1500	1000	5000	11000	12000	18000	13000	14000
	12	420000	370000	185000	24000	47500	26000	255000	250000	390000	540000	410000	375000
	24	45000000	75000000	110000000	115000	285000	505000	65000000	175000000	75000000	125000000	140000000	175000000
	32	900000000	950000000	1250000000	15000000	3000000	3500000	1050000000	450000000	1200000000	650000000	1650000000	500000000
	40	1300000000	800000000	1100000000	83000000	1400000	4650000	1350000000	950000000	1500000000	600000000	850000000	100000000
Within each row, compare columns (simple effects within rows)
Number of families	5
Number of comparisons per family	6
Alpha	0.05
Tukey's multiple comparisons test	Mean Diff.	95.00% CI of diff.	Below threshold?	Summary	Adjusted P Value
Row 1
TRIM25 KO 293T epB WT -dox vs. TRIM25 KO 293T epB WT +dox	11667	-459523050 to 459546383	No	ns	>0.9999
TRIM25 KO 293T epB WT -dox vs. TRIM25 KO 293T epB R54P -dox	4667	-459530050 to 459539383	No	ns	>0.9999
TRIM25 KO 293T epB WT -dox vs. TRIM25 KO 293T epB R54P +dox	-1000	-459535716 to 459533716	No	ns	>0.9999
TRIM25 KO 293T epB WT +dox vs. TRIM25 KO 293T epB R54P -dox	-7000	-459541716 to 459527716	No	ns	>0.9999
TRIM25 KO 293T epB WT +dox vs. TRIM25 KO 293T epB R54P +dox	-12667	-459547383 to 459522050	No	ns	>0.9999
TRIM25 KO 293T epB R54P -dox vs. TRIM25 KO 293T epB R54P +dox	-5667	-459540383 to 459529050	No	ns	>0.9999
Row 2
TRIM25 KO 293T epB WT -dox vs. TRIM25 KO 293T epB WT +dox	292500	-459242216 to 459827216	No	ns	>0.9999
TRIM25 KO 293T epB WT -dox vs. TRIM25 KO 293T epB R54P -dox	26667	-459508050 to 459561383	No	ns	>0.9999
TRIM25 KO 293T epB WT -dox vs. TRIM25 KO 293T epB R54P +dox	-116667	-459651383 to 459418050	No	ns	>0.9999
TRIM25 KO 293T epB WT +dox vs. TRIM25 KO 293T epB R54P -dox	-265833	-459800550 to 459268883	No	ns	>0.9999
TRIM25 KO 293T epB WT +dox vs. TRIM25 KO 293T epB R54P +dox	-409167	-459943883 to 459125550	No	ns	>0.9999
TRIM25 KO 293T epB R54P -dox vs. TRIM25 KO 293T epB R54P +dox	-143333	-459678050 to 459391383	No	ns	>0.9999
Row 3
TRIM25 KO 293T epB WT -dox vs. TRIM25 KO 293T epB WT +dox	76365000	-383169716 to 535899716	No	ns	0.9701
TRIM25 KO 293T epB WT -dox vs. TRIM25 KO 293T epB R54P -dox	-28333333	-487868050 to 431201383	No	ns	0.9984
TRIM25 KO 293T epB WT -dox vs. TRIM25 KO 293T epB R54P +dox	-70000000	-529534716 to 389534716	No	ns	0.9767
TRIM25 KO 293T epB WT +dox vs. TRIM25 KO 293T epB R54P -dox	-104698333	-564233050 to 354836383	No	ns	0.9281
TRIM25 KO 293T epB WT +dox vs. TRIM25 KO 293T epB R54P +dox	-146365000	-605899716 to 313169716	No	ns	0.8284
TRIM25 KO 293T epB R54P -dox vs. TRIM25 KO 293T epB R54P +dox	-41666667	-501201383 to 417868050	No	ns	0.9949
Row 4
TRIM25 KO 293T epB WT -dox vs. TRIM25 KO 293T epB WT +dox	1026166667	566631950 to 1485701383	Yes	****	<0.0001
TRIM25 KO 293T epB WT -dox vs. TRIM25 KO 293T epB R54P -dox	133333333	-326201383 to 592868050	No	ns	0.8641
TRIM25 KO 293T epB WT -dox vs. TRIM25 KO 293T epB R54P +dox	100000000	-359534716 to 559534716	No	ns	0.9365
TRIM25 KO 293T epB WT +dox vs. TRIM25 KO 293T epB R54P -dox	-892833333	-1352368050 to -433298617	Yes	****	<0.0001
TRIM25 KO 293T epB WT +dox vs. TRIM25 KO 293T epB R54P +dox	-926166667	-1385701383 to -466631950	Yes	****	<0.0001
TRIM25 KO 293T epB R54P -dox vs. TRIM25 KO 293T epB R54P +dox	-33333333	-492868050 to 426201383	No	ns	0.9974
Row 5
TRIM25 KO 293T epB WT -dox vs. TRIM25 KO 293T epB WT +dox	1036983333	577448617 to 1496518050	Yes	****	<0.0001
TRIM25 KO 293T epB WT -dox vs. TRIM25 KO 293T epB R54P -dox	-200000000	-659534716 to 259534716	No	ns	0.651
TRIM25 KO 293T epB WT -dox vs. TRIM25 KO 293T epB R54P +dox	550000000	90465284 to 1009534716	Yes	*	0.0135
TRIM25 KO 293T epB WT +dox vs. TRIM25 KO 293T epB R54P -dox	-1236983333	-1696518050 to -777448617	Yes	****	<0.0001
TRIM25 KO 293T epB WT +dox vs. TRIM25 KO 293T epB R54P +dox	-486983333	-946518050 to -27448617	Yes	*	0.0342
TRIM25 KO 293T epB R54P -dox vs. TRIM25 KO 293T epB R54P +dox	750000000	290465284 to 1209534716	Yes	***	0.0005
Test details	Mean 1	Mean 2	Mean Diff.	SE of diff.	N1	N2	q	DF
Row 1
TRIM25 KO 293T epB WT -dox vs. TRIM25 KO 293T epB WT +dox	14000	2333	11667	171441353	3	3	9.624e-05	40
TRIM25 KO 293T epB WT -dox vs. TRIM25 KO 293T epB R54P -dox	14000	9333	4667	171441353	3	3	3.85e-05	40
TRIM25 KO 293T epB WT -dox vs. TRIM25 KO 293T epB R54P +dox	14000	15000	-1000	171441353	3	3	8.249e-06	40
TRIM25 KO 293T epB WT +dox vs. TRIM25 KO 293T epB R54P -dox	2333	9333	-7000	171441353	3	3	5.774e-05	40
TRIM25 KO 293T epB WT +dox vs. TRIM25 KO 293T epB R54P +dox	2333	15000	-12667	171441353	3	3	0.0001045	40
TRIM25 KO 293T epB R54P -dox vs. TRIM25 KO 293T epB R54P +dox	9333	15000	-5667	171441353	3	3	4.674e-05	40
Row 2
TRIM25 KO 293T epB WT -dox vs. TRIM25 KO 293T epB WT +dox	325000	32500	292500	171441353	3	3	0.002413	40
TRIM25 KO 293T epB WT -dox vs. TRIM25 KO 293T epB R54P -dox	325000	298333	26667	171441353	3	3	0.00022	40
TRIM25 KO 293T epB WT -dox vs. TRIM25 KO 293T epB R54P +dox	325000	441667	-116667	171441353	3	3	0.0009624	40
TRIM25 KO 293T epB WT +dox vs. TRIM25 KO 293T epB R54P -dox	32500	298333	-265833	171441353	3	3	0.002193	40
TRIM25 KO 293T epB WT +dox vs. TRIM25 KO 293T epB R54P +dox	32500	441667	-409167	171441353	3	3	0.003375	40
TRIM25 KO 293T epB R54P -dox vs. TRIM25 KO 293T epB R54P +dox	298333	441667	-143333	171441353	3	3	0.001182	40
Row 3
TRIM25 KO 293T epB WT -dox vs. TRIM25 KO 293T epB WT +dox	76666667	301667	76365000	171441353	3	3	0.6299	40
TRIM25 KO 293T epB WT -dox vs. TRIM25 KO 293T epB R54P -dox	76666667	105000000	-28333333	171441353	3	3	0.2337	40
TRIM25 KO 293T epB WT -dox vs. TRIM25 KO 293T epB R54P +dox	76666667	146666667	-70000000	171441353	3	3	0.5774	40
TRIM25 KO 293T epB WT +dox vs. TRIM25 KO 293T epB R54P -dox	301667	105000000	-104698333	171441353	3	3	0.8637	40
TRIM25 KO 293T epB WT +dox vs. TRIM25 KO 293T epB R54P +dox	301667	146666667	-146365000	171441353	3	3	1.207	40
TRIM25 KO 293T epB R54P -dox vs. TRIM25 KO 293T epB R54P +dox	105000000	146666667	-41666667	171441353	3	3	0.3437	40
Row 4
TRIM25 KO 293T epB WT -dox vs. TRIM25 KO 293T epB WT +dox	1033333333	7166667	1026166667	171441353	3	3	8.465	40
TRIM25 KO 293T epB WT -dox vs. TRIM25 KO 293T epB R54P -dox	1033333333	900000000	133333333	171441353	3	3	1.1	40
TRIM25 KO 293T epB WT -dox vs. TRIM25 KO 293T epB R54P +dox	1033333333	933333333	100000000	171441353	3	3	0.8249	40
TRIM25 KO 293T epB WT +dox vs. TRIM25 KO 293T epB R54P -dox	7166667	900000000	-892833333	171441353	3	3	7.365	40
TRIM25 KO 293T epB WT +dox vs. TRIM25 KO 293T epB R54P +dox	7166667	933333333	-926166667	171441353	3	3	7.64	40
TRIM25 KO 293T epB R54P -dox vs. TRIM25 KO 293T epB R54P +dox	900000000	933333333	-33333333	171441353	3	3	0.275	40
Row 5
TRIM25 KO 293T epB WT -dox vs. TRIM25 KO 293T epB WT +dox	1066666667	29683333	1036983333	171441353	3	3	8.554	40
TRIM25 KO 293T epB WT -dox vs. TRIM25 KO 293T epB R54P -dox	1066666667	1266666667	-200000000	171441353	3	3	1.65	40
TRIM25 KO 293T epB WT -dox vs. TRIM25 KO 293T epB R54P +dox	1066666667	516666667	550000000	171441353	3	3	4.537	40
TRIM25 KO 293T epB WT +dox vs. TRIM25 KO 293T epB R54P -dox	29683333	1266666667	-1236983333	171441353	3	3	10.2	40
TRIM25 KO 293T epB WT +dox vs. TRIM25 KO 293T epB R54P +dox	29683333	516666667	-486983333	171441353	3	3	4.017	40
TRIM25 KO 293T epB R54P -dox vs. TRIM25 KO 293T epB R54P +dox	1266666667	516666667	750000000	171441353	3	3	6.187	40

## Sheet: Fig 7C
		WT			R54P
	- dox	230	279	298	351	272	269
	+ dox	46	44	39	292	279	330
Compare each cell mean with the other cell mean in that column
Number of families	1
Number of comparisons per family	2
Alpha	0.05
Šídák's multiple comparisons test	Mean Diff.	95.00% CI of diff.	Below threshold?	Summary	Adjusted P Value
- dox - + dox
WT	226	154.2 to 297.8	Yes	****	<0.0001
R54P	-3	-74.79 to 68.79	No	ns	0.9922
Test details	Mean 1	Mean 2	Mean Diff.	SE of diff.	N1	N2	t	DF
- dox - + dox
WT	269	43	226	26.17	3	3	8.636	8
R54P	297.3	300.3	-3	26.17	3	3	0.1146	8

## Sheet: Fig 7D
		WT - dox			WT + dox			R54P - dox			R54P + dox
	SINV	0.935175	1.10936	0.955468	0.036697	0.063923	0.071195	1.15146	0.893933	0.954607	0.745618	1.18112	1.16764
	RRV	1.39351	1.03593	0.570552	0.029974	0.044435	0.044698	1.0255	1.12465	0.849858	1.15581	0.912181	1.67422
	ONNV	1.01942	1.01942	0.961165	0.083301	0.100777	0.10835	1.24856	1.20231	1.21965	2.07515	1.86705	1.76879
	VEEV	0.915023	0.946889	1.13809	0.149772	0.206222	0.215781	1.02047	0.982677	0.99685	1.69606	1.52598	1.44567
Within each row, compare columns (simple effects within rows)
Number of families	4
Number of comparisons per family	6
Alpha	0.05
Tukey's multiple comparisons test	Mean Diff.	95.00% CI of diff.	Below threshold?	Summary	Adjusted P Value
SINV
WT - dox vs. WT + dox	0.9427	0.5560 to 1.329	Yes	****	<0.0001
WT - dox vs. R54P - dox	-3.333e-07	-0.3867 to 0.3867	No	ns	>0.9999
WT - dox vs. R54P + dox	-0.03146	-0.4182 to 0.3552	No	ns	0.9961
WT + dox vs. R54P - dox	-0.9427	-1.329 to -0.5560	Yes	****	<0.0001
WT + dox vs. R54P + dox	-0.9742	-1.361 to -0.5875	Yes	****	<0.0001
R54P - dox vs. R54P + dox	-0.03146	-0.4182 to 0.3552	No	ns	0.9961
RRV
WT - dox vs. WT + dox	0.9603	0.5736 to 1.347	Yes	****	<0.0001
WT - dox vs. R54P - dox	-3.333e-07	-0.3867 to 0.3867	No	ns	>0.9999
WT - dox vs. R54P + dox	-0.2474	-0.6341 to 0.1393	No	ns	0.3237
WT + dox vs. R54P - dox	-0.9603	-1.347 to -0.5736	Yes	****	<0.0001
WT + dox vs. R54P + dox	-1.208	-1.594 to -0.8210	Yes	****	<0.0001
R54P - dox vs. R54P + dox	-0.2474	-0.6341 to 0.1393	No	ns	0.3237
ONNV
WT - dox vs. WT + dox	0.9025	0.5158 to 1.289	Yes	****	<0.0001
WT - dox vs. R54P - dox	-0.2235	-0.6102 to 0.1632	No	ns	0.4117
WT - dox vs. R54P + dox	-0.9037	-1.290 to -0.5170	Yes	****	<0.0001
WT + dox vs. R54P - dox	-1.126	-1.513 to -0.7393	Yes	****	<0.0001
WT + dox vs. R54P + dox	-1.806	-2.193 to -1.419	Yes	****	<0.0001
R54P - dox vs. R54P + dox	-0.6802	-1.067 to -0.2935	Yes	***	0.0002
VEEV
WT - dox vs. WT + dox	0.8094	0.4227 to 1.196	Yes	****	<0.0001
WT - dox vs. R54P - dox	3.333e-07	-0.3867 to 0.3867	No	ns	>0.9999
WT - dox vs. R54P + dox	-0.5559	-0.9426 to -0.1692	Yes	**	0.0025
WT + dox vs. R54P - dox	-0.8094	-1.196 to -0.4227	Yes	****	<0.0001
WT + dox vs. R54P + dox	-1.365	-1.752 to -0.9786	Yes	****	<0.0001
R54P - dox vs. R54P + dox	-0.5559	-0.9426 to -0.1692	Yes	**	0.0025
Test details	Mean 1	Mean 2	Mean Diff.	SE of diff.	N1	N2	q	DF
SINV
WT - dox vs. WT + dox	1	0.05727	0.9427	0.1427	3	3	9.341	32
WT - dox vs. R54P - dox	1	1	-3.333e-07	0.1427	3	3	3.303e-06	32
WT - dox vs. R54P + dox	1	1.031	-0.03146	0.1427	3	3	0.3117	32
WT + dox vs. R54P - dox	0.05727	1	-0.9427	0.1427	3	3	9.341	32
WT + dox vs. R54P + dox	0.05727	1.031	-0.9742	0.1427	3	3	9.653	32
R54P - dox vs. R54P + dox	1	1.031	-0.03146	0.1427	3	3	0.3117	32
RRV
WT - dox vs. WT + dox	1	0.0397	0.9603	0.1427	3	3	9.515	32
WT - dox vs. R54P - dox	1	1	-3.333e-07	0.1427	3	3	3.303e-06	32
WT - dox vs. R54P + dox	1	1.247	-0.2474	0.1427	3	3	2.451	32
WT + dox vs. R54P - dox	0.0397	1	-0.9603	0.1427	3	3	9.515	32
WT + dox vs. R54P + dox	0.0397	1.247	-1.208	0.1427	3	3	11.97	32
R54P - dox vs. R54P + dox	1	1.247	-0.2474	0.1427	3	3	2.451	32
ONNV
WT - dox vs. WT + dox	1	0.09748	0.9025	0.1427	3	3	8.943	32
WT - dox vs. R54P - dox	1	1.224	-0.2235	0.1427	3	3	2.215	32
WT - dox vs. R54P + dox	1	1.904	-0.9037	0.1427	3	3	8.954	32
WT + dox vs. R54P - dox	0.09748	1.224	-1.126	0.1427	3	3	11.16	32
WT + dox vs. R54P + dox	0.09748	1.904	-1.806	0.1427	3	3	17.9	32
R54P - dox vs. R54P + dox	1.224	1.904	-0.6802	0.1427	3	3	6.739	32
VEEV
WT - dox vs. WT + dox	1	0.1906	0.8094	0.1427	3	3	8.02	32
WT - dox vs. R54P - dox	1	1	3.333e-07	0.1427	3	3	3.303e-06	32
WT - dox vs. R54P + dox	1	1.556	-0.5559	0.1427	3	3	5.508	32
WT + dox vs. R54P - dox	0.1906	1	-0.8094	0.1427	3	3	8.02	32
WT + dox vs. R54P + dox	0.1906	1.556	-1.365	0.1427	3	3	13.53	32
R54P - dox vs. R54P + dox	1	1.556	-0.5559	0.1427	3	3	5.508	32

## Sheet: Fig 7E
normalized data		WT			R54P
	IFN-β	0.041821	0.045423	0.047529	0.057643	0.066739	0.061498
	IFIT1	0.030774	0.033631	0.032462	0.092983	0.11009	0.097813
	ISG15	0.021563	0.041105	0.063342	0.361556	0.259153	0.427918
	OAS2	0.016988	0.026363	0.009103	0.083204	0.067214	0.070468
IFN-B
		WT			R54P
	- dox	3927.64	3637.05	3579.15	639.84	593.83	712.26
	+ dox	155.35	168.73	176.55	37.39	43.29	39.89
Compare each cell mean with the other cell mean in that column
Number of families	1
Number of comparisons per family	2
Alpha	0.05
Šídák's multiple comparisons test	Mean Diff.	95.00% CI of diff.	Below threshold?	Summary	Adjusted P Value
- dox - + dox
WT	3548	3328 to 3768	Yes	****	<0.0001
R54P	608.5	388.5 to 828.4	Yes	***	0.0001
Test details	Mean 1	Mean 2	Mean Diff.	SE of diff.	N1	N2	t	DF
- dox - + dox
WT	3715	166.9	3548	80.17	3	3	44.25	8
R54P	648.6	40.19	608.5	80.17	3	3	7.59	8
IFIT1
		WT			R54P
	- dox	73.47	72.62	84.95	45.29	48.84	54.93
	+ dox	2.37	2.59	2.5	4.62	5.47	4.86
Compare each cell mean with the other cell mean in that column
Number of families	1
Number of comparisons per family	2
Alpha	0.05
Šídák's multiple comparisons test	Mean Diff.	95.00% CI of diff.	Below threshold?	Summary	Adjusted P Value
- dox - + dox
WT	74.53	65.06 to 83.99	Yes	****	<0.0001
R54P	44.7	35.24 to 54.17	Yes	****	<0.0001
Test details	Mean 1	Mean 2	Mean Diff.	SE of diff.	N1	N2	t	DF
- dox - + dox
WT	77.01	2.487	74.53	3.45	3	3	21.6	8
R54P	49.69	4.983	44.7	3.45	3	3	12.96	8
ISG15
		WT			R54P
	- dox	17.18	11.68	15.66	15.03	17.58	19.83
	+ dox	0.32	0.61	0.94	6.32	4.53	7.48
Compare each cell mean with the other cell mean in that column
Number of families	1
Number of comparisons per family	2
Alpha	0.05
Šídák's multiple comparisons test	Mean Diff.	95.00% CI of diff.	Below threshold?	Summary	Adjusted P Value
- dox - + dox
WT	14.22	9.717 to 18.72	Yes	****	<0.0001
R54P	11.37	6.871 to 15.87	Yes	***	0.0002
Test details	Mean 1	Mean 2	Mean Diff.	SE of diff.	N1	N2	t	DF
- dox - + dox
WT	14.84	0.6233	14.22	1.64	3	3	8.668	8
R54P	17.48	6.11	11.37	1.64	3	3	6.933	8
OAS2
		-p(I:C)			+p(I:C)
	- dox	1920.99	1914.24	2001.28	74.73	67.68	69.6
	+ dox	33.05	51.29	17.71	5.88	4.75	4.98
Compare each cell mean with the other cell mean in that column
Number of families	1
Number of comparisons per family	2
Alpha	0.05
Šídák's multiple comparisons test	Mean Diff.	95.00% CI of diff.	Below threshold?	Summary	Adjusted P Value
- dox - + dox
-p(I:C)	1911	1854 to 1969	Yes	****	<0.0001
+p(I:C)	65.47	7.913 to 123.0	Yes	*	0.0282
Test details	Mean 1	Mean 2	Mean Diff.	SE of diff.	N1	N2	t	DF
- dox - + dox
-p(I:C)	1946	34.02	1911	20.98	3	3	91.11	8
+p(I:C)	70.67	5.203	65.47	20.98	3	3	3.12	8

## Sheet: Fig 8A
	NT pool	MOV10	DNAJA1	CXorf56	POLDIP2	NCL	RTRAF
	164	400	444	288	814	287	854
	246	1280	403	749	1551	373	1764
	215	1173	214	560	917	329	2574
	155	987	840	365	217	91	440
	142	676	529	222	228	214	282
	244	558	422	131	461	43	514
Number of families	1
Number of comparisons per family	6
Alpha	0.05
Dunnett's multiple comparisons test	Mean Diff.	95.00% CI of diff.	Below threshold?	Summary	Adjusted P Value	A-?
NT pool vs. MOV10	-651.3	-1328 to 25.72	No	ns	0.0631	B	MOV10
NT pool vs. DNAJA1	-281	-958.1 to 396.1	No	ns	0.7432	C	DNAJA1
NT pool vs. CXorf56	-191.5	-868.6 to 485.6	No	ns	0.9352	D	CXorf56
NT pool vs. POLDIP2	-503.7	-1181 to 173.4	No	ns	0.2108	E	POLDIP2
NT pool vs. NCL	-28.5	-705.6 to 648.6	No	ns	0.9999	F	NCL
NT pool vs. RTRAF	-877	-1554 to -199.9	Yes	**	0.0068	G	RTRAF
Test details	Mean 1	Mean 2	Mean Diff.	SE of diff.	n1	n2	q	DF
NT pool vs. MOV10	194.3	845.7	-651.3	251	6	6	2.595	35
NT pool vs. DNAJA1	194.3	475.3	-281	251	6	6	1.119	35
NT pool vs. CXorf56	194.3	385.8	-191.5	251	6	6	0.7629	35
NT pool vs. POLDIP2	194.3	698	-503.7	251	6	6	2.006	35
NT pool vs. NCL	194.3	222.8	-28.5	251	6	6	0.1135	35
NT pool vs. RTRAF	194.3	1071	-877	251	6	6	3.494	35

## Sheet: Fig 8B
	NT pool	NME1	PABPC1	PABPC4	GLYR1	YBX1	MRPS9	MRPS26
	56	2028	138	929	212	19	418	280
	148	2206	23	1153	567	42	606	498
	259	4045	49	526	561	55	891	491
Number of families	1
Number of comparisons per family	7
Alpha	0.05
Dunnett's multiple comparisons test	Mean Diff.	95.00% CI of diff.	Below threshold?	Summary	Adjusted P Value	A-?
NT pool vs. NME1	-2605	-3631 to -1580	Yes	****	<0.0001	B	NME1
NT pool vs. PABPC1	84.33	-941.0 to 1110	No	ns	0.9997	C	PABPC1
NT pool vs. PABPC4	-715	-1740 to 310.3	No	ns	0.245	D	PABPC4
NT pool vs. GLYR1	-292.3	-1318 to 733.0	No	ns	0.9277	E	GLYR1
NT pool vs. YBX1	115.7	-909.7 to 1141	No	ns	0.9995	F	YBX1
NT pool vs. MRPS9	-484	-1509 to 541.3	No	ns	0.6094	G	MRPS9
NT pool vs. MRPS26	-268.7	-1294 to 756.7	No	ns	0.9503	H	MRPS26
Test details	Mean 1	Mean 2	Mean Diff.	SE of diff.	n1	n2	q	DF
NT pool vs. NME1	154.3	2760	-2605	350.7	3	3	7.43	16
NT pool vs. PABPC1	154.3	70	84.33	350.7	3	3	0.2405	16
NT pool vs. PABPC4	154.3	869.3	-715	350.7	3	3	2.039	16
NT pool vs. GLYR1	154.3	446.7	-292.3	350.7	3	3	0.8336	16
NT pool vs. YBX1	154.3	38.67	115.7	350.7	3	3	0.3298	16
NT pool vs. MRPS9	154.3	638.3	-484	350.7	3	3	1.38	16
NT pool vs. MRPS26	154.3	423	-268.7	350.7	3	3	0.7662	16

## Sheet: Fig 8C
	293T			TRIM25-WT
NT pool	1.10794	0.953293	0.946799	1.15	1.01	0.86
NME1 #1	0.196912	0.166331	0.137045	0.253	0.222	0.237
NME1 #2	0.0814385	0.0689349	0.0669399	0.081	0.085	0.091
NME1 #3	0.0673486	0.0774573	0.0844557	0.076	0.083	0.09

## Sheet: Fig 8D
	293T			TRIM25-WT
NT pool	1.02804	1.11281	0.874116	1.23	0.96	0.84
PABPC4 #1	0.195386	0.244844	0.21174	0.34	0.47	0.34
PABPC4 #2	0.16587	0.163199	0.12055	0.22	0.25	0.27
PABPC4 #3	0.0848609	0.0897691	0.0710178	0.19	0.2	0.17

## Sheet: Fig 8E
		293T			TRIM25-WT
	NT pool	377	980	745	27	63	120
	NME1 #1	400	1008	1271	46	60	85
	NME1 #2	1530	2634	2399	674	631	717
	NME1 #3	4394	5628	4734	734	629	497
Within each column, compare rows (simple effects within columns)
Number of families	2
Number of comparisons per family	3
Alpha	0.05
Dunnett's multiple comparisons test	Mean Diff.	95.00% CI of diff.	Below threshold?	Summary	Adjusted P Value
293T
NT pool vs. NME1 #1	-192.3	-961.0 to 576.4	No	ns	0.854
NT pool vs. NME1 #2	-1487	-2256 to -718.3	Yes	***	0.0004
NT pool vs. NME1 #3	-4218	-4987 to -3449	Yes	****	<0.0001
TRIM25-WT
NT pool vs. NME1 #1	6.333	-762.4 to 775.0	No	ns	>0.9999
NT pool vs. NME1 #2	-604	-1373 to 164.7	No	ns	0.1406
NT pool vs. NME1 #3	-550	-1319 to 218.7	No	ns	0.1922
Test details	Mean 1	Mean 2	Mean Diff.	SE of diff.	N1	N2	q	DF
293T
NT pool vs. NME1 #1	700.7	893	-192.3	296.5	3	3	0.6487	16
NT pool vs. NME1 #2	700.7	2188	-1487	296.5	3	3	5.015	16
NT pool vs. NME1 #3	700.7	4919	-4218	296.5	3	3	14.23	16
TRIM25-WT
NT pool vs. NME1 #1	70	63.67	6.333	296.5	3	3	0.02136	16
NT pool vs. NME1 #2	70	674	-604	296.5	3	3	2.037	16
NT pool vs. NME1 #3	70	620	-550	296.5	3	3	1.855	16

[truncated: 14 more sheets: Fig 8F, NME1 rho, PABPC4 rho, S1C Fig, S2A Fig, S2B Fig, S2C Fig, S2D Fig, S2E Fig, S2F Fig, S3A Fig, S3B Fig, S4A Fig, S4B Fig]
